# Supplementary material for: Reduction of Osteoclastic Differentiation of Raw 264.7 Cells by EMF Exposure through TRPV4 and p-CREB Pathway
Source: Int J Mol Sci. 2023 Feb 4;24(4):3058. doi: 10.3390/ijms24043058 (PMC9959640; doi:10.3390/ijms24043058)
Supplement: Supplementary file 1 [file ijms-24-03058-s001.zip]

Archive with 1 entries (1 files):
- ijms-2155054-supplementary.pdf
